# Supplementary material for: ﻿An updated list of the Mexican herpetofauna: with a summary of historical and contemporary studies
Source: Zookeys. 2023 Jun 12;1166:287–306. doi: 10.3897/zookeys.1166.86986 (PMC10280392; doi:10.3897/zookeys.1166.86986)
Supplement: Supplementary material 1 — List of 430 taxa of native (and 2 non-native) amphibians of Mexico [file zookeys-1166-287_article-86986__-s001.xlsx]

## Sheet: Amphibians
Appendix 1. List of 430 taxa of native amphibians of Mexico. * = 300 taxa endemic to Mexico. The number in parentheses include the total of species.
AMPHIBIA (432 species)
Order Anura (272 species)
Family Bufonidae (35 species)
Anaxyrus boreas (Baird & Girard, 1852)
Anaxyrus californicus (Camp, 1915)
Anaxyrus cognatus (Say, 1822)
Anaxyrus compactilis* (Wiegmann, 1833)
Anaxyrus debilis (Girard, 1854)
Anaxyrus kelloggi* (Taylor, 1938)
Anaxyrus mexicanus* (Brocchi, 1879)
Anaxyrus punctatus (Baird & Girard, 1852)
Anaxyrus retiformis (Sanders & Smith, 1951)
Anaxyrus speciosus (Girard, 1854)
Anaxyrus woodhousii (Girard, 1854)
Incilius alvarius (Girard, 1859)
Incilius aurarius Mendelson, Mulcahy, Snell, Acevedo, & Campbell, 2012
Incilius bocourti (Brocchi, 1877)
Incilius campbelli (Mendelson, 1994)
Incilius canaliferus (Cope, 1877)
Incilius cavifrons* (Firschein, 1950)
Incilius coccifer (Cope, 1866)
Incilius cristatus* (Wiegmann, 1833)
Incilius cycladen* (Lynch & Smith, 1966)
Incilius gemmifer* (Taylor, 1940)
Incilius luetkenii (Boulenger, 1891)
Incilius macrocristatus (Firschein & Smith, 1957)
Incilius marmoreus* (Wiegmann, 1833)
Incilius mazatlanensis* (Taylor, 1940)
Incilius mccoyi* Santos-Barrera & Flores-Villela, 2011
Incilius nebulifer (Girard, 1854)
Incilius occidentalis* (Camerano, 1879)
Incilius perplexus* (Taylor, 1943)
Incilius pisinnus* (Mendelson, Williams, Sheil, & Mulcahy, 2005)
Incilius spiculatus* (Mendelson, 1997)
Incilius tacanensis (Smith, 1952)
Incilius tutelarius (Mendelson, 1997)
Incilius valliceps (Wiegmann, 1833)
Rhinella horribilis (Wiegmann, 1833)
Family Centrolenidae (1 species)
Hyalinobatrachium viridissimum (Taylor, 1942)
Family Craugastoridae (46 species)
Craugastor alfredi (Boulenger, 1898)
Craugastor amniscola (Campbell & Savage, 2000)
Craugastor augusti (Dugès, 1879)
Craugastor batrachylus* (Taylor, 1940)
Craugastor berkenbuschii* (Peters, 1870)
Craugastor bitonium* Jameson, Streicher, Manuelli, Head, & Smith, 2022
Craugastor brocchi (Boulenger, 1882)
Craugastor candelariensis* Jameson, Streicher, Manuelli, Head, & Smith, 2022
Craugastor cueyatl* Jameson, Streicher, Manuelli, Head, & Smith, 2022
Craugastor decoratus* (Taylor, 1942)
Craugastor galacticorhinus* (Canseco-Márquez & Smith, 2004)
Craugastor glaucus* (Lynch, 1967)
Craugastor greggi (Bumzahem, 1955)
Craugastor guerreroensis* (Lynch, 1967)
Craugastor hobartsmithi* (Taylor, 1937)
Craugastor laticeps (Duméril, 1853)
Craugastor lineatus (Brocchi, 1879)
Craugastor loki (Shannon & Werler, 1955)
Craugastor matudai (Taylor, 1941)
Craugastor megalotympanum* (Shannon & Werler, 1955)
Craugastor mexicanus* (Brocchi, 1877)
Craugastor montanus (Taylor, 1942)
Craugastor occidentalis* (Taylor, 1941)
Craugastor omiltemanus* (Günther, 1900)
Craugastor palenque (Campbell & Savage, 2000)
Craugastor pelorus* (Campbell & Savage, 2000)
Craugastor polaclavus* Jameson, Streicher, Manuelli, Head, & Smith, 2022
Craugastor polymniae* (Campbell, Lamar, & Hillis, 1989)
Craugastor portilloensis* Jameson, Streicher, Manuelli, Head, & Smith, 2022
Craugastor pozo* (Johnson & Savage, 1995)
Craugastor psephosypharus (Campbell, Savage, & Meyer, 1994)
Craugastor pygmaeus (Taylor, 1937)
Craugastor rhodopis* (Cope, 1867)
Craugastor rubinus* Jameson, Streicher, Manuelli, Head, & Smith, 2022
Craugastor rugulosus* (Cope, 1870)
Craugastor rupinius (Campbell & Savage, 2000)
Craugastor saltator* (Taylor, 1941)
Craugastor silvicola* (Lynch, 1967)
Craugastor spatulatus* (Smith, 1939)
Craugastor stuarti (Lynch, 1967)
Craugastor tarahumaraensis* (Taylor, 1940)
Craugastor taylori* (Lynch, 1966)
Craugastor uno* (Savage, 1985)
Craugastor vocalis* (Taylor, 1940)
Craugastor vulcani* (Shannon & Werler, 1955)
Craugastor yucatanensis* (Lynch, 1965)
Family Eleutherodactylidae (41 species)
Eleutherodactylus albolabris* (Taylor, 1943)
Eleutherodactylus angustidigitorum* (Taylor, 1940)
Eleutherodactylus campi (Stejneger, 1915)
Eleutherodactylus colimotl* Grünwald, Reyes-Velasco, Franz-Chávez, Morales-Flores, Ahumada-Carrillo, Jones, & Boissinot, 2018
Eleutherodactylus cystignathoides (Cope, 1877)
Eleutherodactylus dennisi* (Lynch, 1970)
Eleutherodactylus dilatus* (Davis & Dixon, 1955)
Eleutherodactylus erendirae* Grünwald, Reyes-Velasco, Franz-Chávez, Morales-Flores, Ahumada-Carrillo, Jones, & Boissinot, 2018
Eleutherodactylus erythrochomus* Palacios-Aguilar & Santos-Bibiano, 2020
Eleutherodactylus floresvillelai* Grünwald, Reyes-Velasco, Franz-Chávez, Morales-Flores, Ahumada-Carrillo, Jones, & Boissinot, 2018
Eleutherodactylus franzi Grünwald, Montaño-Ruvalcaba, Jones, Ahumada-Carrillo, Grünwald, Zheng, Strickland, & Reyes-Velasco, 2023
Eleutherodactylus grandis* (Dixon, 1957)
Eleutherodactylus grunwaldi* Reyes-Velasco, Ahumada-Carrillo, Burkhardt, & Devitt, 2015
Eleutherodactylus guttilatus (Cope, 1879)
Eleutherodactylus humboldti* Devitt, Tseng, Taylor-Adair, Koganti, Timugura & Cannatella, 2023
Eleutherodactylus interorbitalis* (Langebartel & Shannon, 1956)
Eleutherodactylus jamesdixoni* Devitt, Tseng, Taylor-Adair, Koganti, Timugura & Cannatella, 2023
Eleutherodactylus jaliscoensis* Grünwald, Reyes-Velasco, Franz-Chávez, Morales-Flores, Ahumada-Carrillo, Jones, & Boissinot, 2018
Eleutherodactylus leprus (Cope, 1879)
Eleutherodactylus longipes* (Baird, 1859)
Eleutherodactylus maculabialis* Grünwald, Reyes-Velasco, Franz-Chávez, Morales-Flores, Ahumada-Carrillo, Rodriguez, & Jones, 2021
Eleutherodactylus manantlanensis* Grünwald, Reyes-Velasco, Franz-Chávez, Morales-Flores, Ahumada-Carrillo, Jones, & Boissinot, 2018
Eleutherodactylus maurus* Hedges, 1989
Eleutherodactylus modestus* (Taylor, 1942)
Eleutherodactylus nebulosus* (Taylor, 1943)
Eleutherodactylus nietoi* Grünwald, Reyes-Velasco, Franz-Chávez, Morales-Flores, Ahumada-Carrillo, Jones, & Boissinot, 2018
Eleutherodactylus nitidus* (Peters, 1870)
Eleutherodactylus orarius* (Dixon, 1957)
Eleutherodactylus pallidus* (Duellman, 1958)
Eleutherodactylus pipilans (Taylor, 1940)
Eleutherodactylus planirostris** (Cope, 1862)
Eleutherodactylus potosiensis* Hernández-Austria, García-Vázquez, Grünwald, & Parra-Olea, 2022
Eleutherodactylus rubrimaculatus (Taylor & Smith, 1945)
Eleutherodactylus rufescens* (Duellman & Dixon, 1959)
Eleutherodactylus saxatilis* (Webb, 1962)
Eleutherodactylus sentinelus* Grünwald, Reyes-Velasco, Franz-Chávez, Morales-Flores, Ahumada-Carrillo, Rodriguez, & Jones, 2021
Eleutherodactylus syristes* (Hoyt, 1965)
Eleutherodactylus teretistes* (Duellman, 1958)
Eleutherodactylus verrucipes* (Cope, 1885)
Eleutherodactylus verruculatus* (Peters, 1870)
Eleutherodactylus wixarika* Reyes-Velasco, Ahumada-Carrillo, Burkhardt, & Devitt, 2015
Family Hylidae (99 species)
Acris blanchardi Harper, 1947
Bromeliohyla bromeliacia (Schmidt, 1933)
Bromeliohyla dendroscarta* (Taylor, 1940)
Charadrahyla altipotens* (Duellman, 1968)
Charadrahyla chaneque* (Duellman, 1961)
Charadrahyla esperancensis* Canseco-Márquez, Ramírez-González, & González-Bernal, 2017
Charadrahyla juanitae* (Snyder, 1972)
Charadrahyla nephila* (Mendelson & Campbell, 1999)
Charadrahyla pinorum* (Taylor, 1937)
Charadrahyla sakbah* Jiménez-Arcos, Calzada-Arciniega, Alfaro-Juantorena, Vázquez-Reyes, Blair, & Parra-Olea, 2019
Charadrahyla taeniopus* (Günther, 1901)
Charadrahyla tecuani* Campbell, Blancas-Hernández, & Smith, 2009
Charadrahyla trux* (Adler & Dennis, 1972)
Dendropsophus ebraccatus (Cope, 1874)
Dendropsophus microcephalus (Cope, 1886)
Dendropsophus robertmertensi (Taylor, 1937)
Dendropsophus sartori* (Smith, 1951)
Dryophytes arboricola* (Taylor, 1941)
Dryophytes arenicolor (Cope, 1866)
Dryophytes euphorbiaceus* (Günther, 1858)
Dryophytes eximius* (Baird, 1854)
Dryophytes plicatus* (Brocchi, 1877)
Dryophytes walkeri (Stuart, 1954)
Dryophytes wrightorum (Taylor, 1939)
Duellmanohyla chamulae* (Duellman, 1961)
Duellmanohyla ignicolor* (Duellman, 1961)
Duellmanohyla schmidtorum (Stuart, 1954)
Ecnomiohyla echinata* (Duellman, 1961)
Ecnomiohyla valancifer* (Firschein & Smith, 1956)
Exerodonta abdivita* (Campbell & Duellman, 2000)
Exerodonta bivocata* (Duellman & Hoyt, 1961)
Exerodonta chimalapa* (Mendelson & Campbell, 1994)
Exerodonta melanomma* (Taylor, 1940)
Exerodonta smaragdina* (Taylor, 1940)
Exerodonta sumichrasti* Brocchi, 1879
Exerodonta xera* (Mendelson & Campbell, 1994)
Hyliola cadaverina (Cope, 1866)
Hyliola hypochondriaca (Baird & Girard, 1852)
Megastomatohyla mixe* (Duellman, 1965)
Megastomatohyla mixomaculata* (Taylor, 1950)
Megastomatohyla nubicola* (Duellman, 1964)
Megastomatohyla pellita* (Duellman, 1968)
Plectrohyla acanthodes Duellman & Campbell, 1992
Plectrohyla avia Stuart, 1952
Plectrohyla guatemalensis Brocchi, 1877
Plectrohyla hartwegi Duellman, 1968
Plectrohyla ixil Stuart, 1942
Plectrohyla lacertosa* Bumzahem & Smith, 1954
Plectrohyla matudai Hartweg, 1941
Plectrohyla pychnochila* Rabb, 1959
Plectrohyla sagorum Hartweg, 1941
Pseudacris clarkii (Baird, 1854)
Ptychohyla euthysanota (Kellogg, 1928)
Ptychohyla leonhardschultzei* (Ahl, 1934)
Ptychohyla macrotympanum (Tanner, 1957)
Ptychohyla zophodes* Campbell & Duellman, 2000
Quilticohyla acrochorda* (Campbell & Duellman, 2000)
Quilticohyla erythromma* (Taylor, 1937)
Quilticohyla zoque* (Canseco-Márquez, Aguilar-López, Luría-Manzano, Pineda-Arredondo, & Caviedes-Solis, 2017)
Rheohyla miotympanum* (Cope, 1863)
Sarcohyla ameibothalame* (Canseco-Márquez, Mendelson, & Gutiérrez-Mayén, 2002)
Sarcohyla arborescandens* (Taylor, 1939)
Sarcohyla bistincta* (Cope, 1877)
Sarcohyla calvicollina* (Toal, 1994)
Sarcohyla celata* (Toal & Mendelson, 1995)
Sarcohyla cembra* (Caldwell, 1974)
Sarcohyla charadricola* (Duellman, 1964)
Sarcohyla chryses* (Adler, 1965)
Sarcohyla crassa* (Brocchi, 1877)
Sarcohyla cyanomma* (Caldwell, 1974)
Sarcohyla cyclada* (Campbell & Duellman, 2000)
Sarcohyla floresi* Kaplan, Heimes, & Aguilar, 2020
Sarcohyla hapsa* Campbell, Brodie, Caviedes-Solis, Nieto-Montes de Oca, Luja, Flores-Villela, García-Vázquez, Sarker, & Wostl, 2018
Sarcohyla hazelae* (Taylor, 1940)
Sarcohyla labeculata* (Shannon, 1951)
Sarcohyla labedactyla* (Mendelson & Toal, 1996)
Sarcohyla miahuatlanensis* (Meik, Smith, Canseco-Márquez, & Campbell, 2006)
Sarcohyla mykter* (Adler & Dennis, 1972)
Sarcohyla pachyderma* (Taylor, 1942)
Sarcohyla pentheter* (Adler, 1965)
Sarcohyla psarosema* (Campbell & Duellman, 2000)
Sarcohyla robertsorum* (Taylor, 1940)
Sarcohyla sabrina* (Caldwell, 1974)
Sarcohyla siopela* (Duellman, 1968)
Sarcohyla thorectes* (Adler, 1965)
Sarcohyla toyota* Grünwald, Franz-Chávez, Morales-Flores, Ahumada-Carrillo, & Jones, 2019
Scinax staufferi (Cope, 1865)
Smilisca baudinii (Duméril & Bibron, 1841)
Smilisca cyanosticta (Smith, 1953)
Smilisca dentata* (Smith, 1957)
Smilisca fodiens (Boulenger, 1882)
Tlalocohyla godmani* (Günther, 1901)
Tlalocohyla loquax (Gaige & Stuart, 1934)
Tlalocohyla picta (Günther, 1901)
Tlalocohyla smithii* (Boulenger, 1902)
Trachycephalus vermiculatus (Linnaeus, 1758)
Triprion petasatus (Cope, 1865)
Triprion spatulatus* Günther, 1882
Triprion spinosus (Steindachner, 1864)
Family Leptodactylidae (3 species)
Engystomops pustulosus (Cope, 1864)
Leptodactylus fragilis (Brocchi, 1877)
Leptodactylus melanonotus (Hallowell, 1861)
Family Microhylidae (6 species)
Gastrophryne elegans (Boulenger, 1882)
Gastrophryne mazatlanensis (Taylor, 1943)
Gastrophryne olivacea (Hallowell, 1856)
Hypopachus barberi Schmidt, 1939
Hypopachus ustus (Cope, 1866)
Hypopachus variolosus (Cope, 1866)
Family Phyllomedusidae (3 species)
Agalychnis dacnicolor* (Cope, 1864)
Agalychnis moreletii (Duméril, 1853)
Agalychnis taylori Funkhouser, 1957
Family Pipidae (1 species)
Xenopus laevis** (Daudin, 1802)
Family Ranidae (32 species)
Lithobates adleri* (Pérez-Ramos, 2023)
Lithobates berlandieri (Baird, 1859)
Lithobates brownorum (Sanders, 1973)
Lithobates catesbeianus (Shaw, 1802)
Lithobates chichicuahutla* (Cuellar, Méndez-De La Cruz, & Villagrán-Santa Cruz, 1996)
Lithobates chiricahuensis (Platz & Mecham, 1979)
Lithobates cora* (Pérez-Ramos & Luja-Molina, 2022)
Lithobates dunni* (Zweifel, 1957)
Lithobates floresi* (Pérez-Ramos & Luja-Molina, 2022)
Lithobates forreri (Boulenger, 1883)
Lithobates hillisi (Pérez-Ramos, 2023)
Lithobates johni* (Blair, 1965)
Lithobates lemosespinali* (Smith & Chiszar, 2003)
Lithobates macroglossa (Brocchi, 1877)
Lithobates maculatus (Brocchi, 1877)
Lithobates magnaocularis* (Frost & Bagnara, 1974)
Lithobates megapoda* (Taylor, 1942)
Lithobates montezumae* (Baird, 1854)
Lithobates neovolcanicus* (Hillis & Frost, 1985)
Lithobates omiltemanus* (Günther, 1900)
Lithobates psilonota* (Webb, 2001)
Lithobates pueblae* (Zweifel, 1955)
Lithobates pustulosus* (Boulenger, 1883)
Lithobates sierramadrensis* (Taylor, 1939)
Lithobates spectabilis* (Hillis & Frost, 1985)
Lithobates tarahumarae (Boulenger, 1917)
Lithobates tlaloci* (Hillis & Frost, 1985)
Lithobates vaillanti (Brocchi, 1877)
Lithobates yavapaiensis (Platz & Frost, 1984)
Lithobates zweifeli* (Hillis, Frost, & Webb, 1984)
Rana boylii Baird, 1854
Rana draytonii Baird & Girard, 1852
Family Rhinophrynidae (1 species)
Rhinophrynus dorsalis Duméril & Bibron, 1841
Family Scaphiopodidae (4 species)
Scaphiopus couchii Baird, 1854
Spea bombifrons (Cope, 1863)
Spea hammondii (Baird, 1859)
Spea multiplicata (Cope, 1863)
Order Caudata (157 species)
Family Ambystomatidae (14 species)
Ambystoma altamirani* Dugès, 1895
Ambystoma amblycephalum* Taylor, 1940
Ambystoma andersoni* Krebs & Brandon, 1984
Ambystoma dumerilii* (Dugès, 1870)
Ambystoma flavipiperatum* Dixon, 1963
Ambystoma leorae* (Taylor, 1943)
Ambystoma lermaense* (Taylor, 1940)
Ambystoma mavortium Baird, 1850
Ambystoma mexicanum* (Shaw & Nodder, 1789)
Ambystoma ordinarium* Taylor, 1940
Ambystoma rivulare* (Taylor, 1940)
Ambystoma rosaceum* Taylor, 1941
Ambystoma silvense* Webb, 2004
Ambystoma velasci* Dugès, 1888
Family Plethodontidae (140 species)
Aneides lugubris (Hallowell, 1849)
Aquiloeurycea cafetalera* (Parra-Olea, Rovito, Márquez-Valdelmar, Cruz, Murrieta-Galindo & Wake, 2010)
Aquiloeurycea cephalica* (Cope, 1865)
Aquiloeurycea galeanae* (Taylor, 1941)
Aquiloeurycea praecellens* (Rabb, 1955)
Aquiloeurycea quetzalanensis* (Parra-Olea, Canseco-Márquez & García-París, 2004)
Aquiloeurycea scandens* (Walker, 1955)
Batrachoseps major Camp, 1915
Bolitoglossa alberchi* García-París, Parra-Olea, Brame & Wake, 2002
Bolitoglossa chinanteca* Rovito, Parra-Olea, Lee & Wake, 2012
Bolitoglossa coaxtlahuacana* Palacios-Aguilar, Cisneros-Bernal, Arias-Montiel & Parra-Olea, 2020
Bolitoglossa engelhardti (Schmidt, 1936)
Bolitoglossa flavimembris (Schmidt, 1936)
Bolitoglossa flaviventris (Schmidt, 1936)
Bolitoglossa franklini (Schmidt, 1936)
Bolitoglossa hartwegi Wake & Brane, 1969
Bolitoglossa hermosa* Papenfuss, Wake & Adler, 1984
Bolitoglossa lincolni (Stuart, 1943)
Bolitoglossa macrinii* (Lafrentz, 1930)
Bolitoglossa mexicana Duméril, Bibron & Duméril, 1854
Bolitoglossa mulleri (Brocchi, 1883)
Bolitoglossa oaxacensis* Parra-Olea, García-París & Wake, 2002
Bolitoglossa occidentalis Taylor, 1941
Bolitoglossa platydactyla* (Gray, 1831)
Bolitoglossa riletti* Holman, 1964
Bolitoglossa rostrata (Brocchi, 1883)
Bolitoglossa rufescens (Cope, 1869)
Bolitoglossa stuarti Wake & Brame, 1969
Bolitoglossa veracrucis* Taylor, 1951
Bolitoglossa yucatana (Peters, 1882)
Bolitoglossa zapoteca* Parra-Olea, García-París & Wake, 2002
Bradytriton silus Wake & Elias, 1983
Chiropterotriton arboreus* (Taylor, 1941)
Chiropterotriton aureus* García-Castillo, Soto-Pozos, Aguilar-López, Pineda-Arredondo & Parra-Olea, 2018
Chiropterotriton casasi* Parra-Olea, García-Castillo, Rovito, Maisano, Hanken & Wake, 2020
Chiropterotriton ceronorum* Parra-Olea, García-Castillo, Rovito, Maisano, Hanken & Wake, 2020
Chiropterotriton chico* García-Castillo, Rovito, Wake & Parra-Olea, 2017
Chiropterotriton chiropterus* (Cope, 1863)
Chiropterotriton chondrostega* (Taylor, 1941)
Chiropterotriton cieloensis* Rovito & Parra-Olea, 2015
Chiropterotriton cracens* (Rabb, 1958)
Chiropterotriton dimidiatus* (Taylor, 1940)
Chiropterotriton infernalis* Rovito & Parra-Olea, 2015
Chiropterotriton lavae* (Taylor, 1942)
Chiropterotriton magnipes* Rabb, 1965
Chiropterotriton melipona* Parra-Olea, García-Castillo, Rovito, Maisano, Hanken & Wake, 2020
Chiropterotriton miquihuanus* Campbell, Streicher, Cox & Brodie, 2014
Chiropterotriton mosaueri* (Woodall, 1941)
Chiropterotriton multidentatus* (Taylor, 1939)
Chiropterotriton nubilus* García-Castillo, Soto-Pozos, Aguilar-López, Pineda-Arredondo & Parra-Olea, 2018
Chiropterotriton orculus* (Cope, 1865)
Chiropterotriton perotensis* Parra-Olea, García-Castillo, Rovito, Maisano, Hanken & Wake, 2020
Chiropterotriton priscus* Rabb, 1956
Chiropterotriton terrestris* (Taylor, 1941)
Chiropterotriton totonacus* Parra-Olea, García-Castillo, Rovito, Maisano, Hanken & Wake, 2020
Cryptotriton alvarezdeltoroi* (Papenfuss & Wake, 1987)
Dendrotriton megarhinus* (Rabb, 1960)
Dendrotriton xolocalcae* (Taylor, 1941)
Ensatina eschscholtzii Gray, 1850
Isthmura bellii* (Gray, 1850)
Isthmura boneti* (Alvarez & Martín, 1967)
Isthmura corrugata* Sandoval-Comte, Pineda-Arredeondo, Rovito & Luría-Manzano, 2017
Isthmura gigantea* (Taylor, 1939)
Isthmura maxima* (Parra-Olea, García-París, Papenfuss & Wake, 2005)
Isthmura naucampatepetl* (Parra-Olea, Papenfuss & Wake, 2001)
Isthmura sierraoccidentalis* (Lowe, Jones & Wright, 1968)
Ixalotriton niger* Wake & Johnson, 1989
Ixalotriton parvus* (Lynch & Wake, 1989)
Nyctanolis pernix Elias & Wake, 1983
Oedipina elongata (Schmidt, 1936)
Parvimolge townsendi* (Dunn, 1922)
Pseudoeurycea ahuitzotl* Adler, 1996
Pseudoeurycea altamontana* (Taylor, 1939)
Pseudoeurycea amuzga* Pérez-Ramos & Saldaña de la Riva, 2003
Pseudoeurycea anitae* Bogert, 1967
Pseudoeurycea aquatica* Wake & Campbell, 2001
Pseudoeurycea aurantia* Canseco-Márquez & Parra-Olea, 2003
Pseudoeurycea brunnata Bumzahem & Smith, 1955
Pseudoeurycea cochranae* (Taylor, 1943)
Pseudoeurycea conanti* Bogert, 1967
Pseudoeurycea firscheini* Shannon & Werler, 1955
Pseudoeurycea gadovii* (Dunn, 1926)
Pseudoeurycea goebeli (Schmidt, 1936)
Pseudoeurycea granitum* García-Bañuelos, Aguilar-López, Kelly-Hernández, Vásquez-Cruz, Pineda-Arredondo & Rovito, 2020
Pseudoeurycea jaguar* Cázares-Hernández, Jimeno-Sevilla, Rovito, López-Luna & Canseco-Márquez, 2022
Pseudoeurycea juarezi* Regal, 1966
Pseudoeurycea kuautli* Campbell, Brodie, Blancas-Hérnandez & Smith, 2013
Pseudoeurycea leprosa* (Cope, 1869)
Pseudoeurycea lineola* (Cope, 1865)
Pseudoeurycea longicauda* Lynch, Wake & Yang, 1983
Pseudoeurycea lynchi* Parra-Olea, Papenfuss & Wake, 2001
Pseudoeurycea melanomolga* (Taylor, 1941)
Pseudoeurycea mixcoatl* Adler, 1996
Pseudoeurycea mixteca* Canseco-Márquez & Gutiérrez-Mayén, 2005
Pseudoeurycea mystax* Bogert, 1967
Pseudoeurycea nigromaculata* (Taylor, 1941)
Pseudoeurycea obesa* Parra-Olea, García-París, Hanken & Wake, 2005
Pseudoeurycea orchileucos* (Brodie, Mendelson & Campbell, 2002)
Pseudoeurycea orchimelas* (Brodie, Mendelson & Campbell, 2002)
Pseudoeurycea papenfussi* Parra-Olea, García-París, Hanken & Wake, 2005
Pseudoeurycea rex (Dunn, 1921)
Pseudoeurycea robertsi* (Taylor, 1939)
Pseudoeurycea ruficauda* Parra-Olea, García-París, Hanken & Wake, 2004
Pseudoeurycea saltator* Lynch & Wake, 1989
Pseudoeurycea smithi* (Taylor, 1939)
Pseudoeurycea tenchalli* Adler, 1996
Pseudoeurycea teotepec* Adler, 1996
Pseudoeurycea tlahcuiloh* Adler, 1996
Pseudoeurycea tlilicxitl* Lara-Góngora, 2003
Pseudoeurycea unguidentis* (Taylor, 1941)
Pseudoeurycea werleri* Darling & Smith, 1954
Thorius adelos* (Papenfuss & Wake, 1987)
Thorius arboreus* Hanken & Wake, 1994
Thorius aureus* Hanken & Wake, 1994
Thorius boreas* Hanken & Wake, 1994
Thorius dubitus* Taylor, 1941
Thorius grandis* Hanken, Wake & Freeman, 1999
Thorius hankeni* Campbell, Brodie, Flores-Villela & Smith, 2014
Thorius infernalis* Hanken, Wake & Freeman, 1999
Thorius insperatus* Hanken & Wake, 1994
Thorius longicaudus* Parra-Olea, Rovito, García-París, Maisano, Wake & Hanken, 2016
Thorius lunaris* Hanken & Wake, 1998
Thorius macdougalli* Taylor, 1949
Thorius magnipes* Hanken & Wake, 1998
Thorius maxillabrochus* Gehlbach, 1959
Thorius minutissimus* Taylor, 1949
Thorius minydemus* Hanken & Wake, 1998
Thorius munificus* Hanken & Wake, 1998
Thorius narismagnus* (Shannon & Werler, 1955)
Thorius narisovalis* Taylor, 1940
Thorius omiltemi* Hanken, Wake & Freeman, 1999
Thorius papaloae* Hanken & Wake, 2001
Thorius pennatulus* Cope, 1869
Thorius pinicola* Parra-Olea, Rovito, García-París, Maisano, Wake & Hanken, 2016
Thorius pulmonaris* Taylor, 1940
Thorius schmidti* Gehlbach, 1959
Thorius smithi* Hanken & Wake, 1994
Thorius spilogaster* Hanken & Wake, 1998
Thorius tlaxiacus* Parra-Olea, Rovito, García-París, Maisano, Wake & Hanken, 2016
Thorius troglodytes* Taylor, 1941
Family Salamandridae (1 species)
Notophthalmus meridionalis (Cope, 1880)
Family Sirenide (2 species)
Siren intermedia Barnes, 1826
Siren lacertina Österdam, 1766
Order Gymnophiona (3 species)
Family Dermophiidae (3 species)
Dermophis mexicanus (Duméril & Bibron, 1841)
Dermophis oaxacae* (Mertens, 1930)
Gymnopis syntrema (Cope, 1866)
Endemic species (*)	300
Native species	430
Non-native species (**)	2
Total species	432
