# Supplementary material for: ﻿An updated list of the Mexican herpetofauna: with a summary of historical and contemporary studies
Source: Zookeys. 2023 Jun 12;1166:287–306. doi: 10.3897/zookeys.1166.86986 (PMC10280392; doi:10.3897/zookeys.1166.86986)
Supplement: Supplementary material 2 — List of 975 taxa of native (and 14 non-native) reptiles of Mexico [file zookeys-1166-287_article-86986__-s002.xlsx]

## Sheet: Reptiles
Appendix 2. List of 975 taxa of native reptiles of Mexico. * = 586 taxa endemic to Mexico. The number in parentheses include the total of species.
REPTILIA (989 species)
Order Crocodylia (3 species)
Family Alligatoridae ( 1 species)
Caiman crocodilus (Linnaeus, 1758)
Family Crocodylidae (2 species)
Crocodylus acutus (Cuvier, 1807)
Crocodylus moreletii (Duméril & Bibron, 1851)
Order Squamata (934 species)
Family Anguidae (50 species)
Abronia antauges* (Cope, 1866)
Abronia bogerti* Tihen, 1954
Abronia chiszari* Smith & Smith, 1981
Abronia cuetzpali* Campbell, Solano-Zavaleta, Flores-Villela, Caviedes-Solis & Frost 2016
Abronia deppii* (Wiegmann, 1828)
Abronia fuscolabialis* (Tihen, 1944)
Abronia gadovii* (Boulenger, 1913)
Abronia graminea* (Cope, 1854)
Abronia juarezi* (Karges & Wright, 1987)
Abronia leurolepis* Campbell & Frost, 1993
Abronia lythrochila Smith & Alvarez del Toro, 1963
Abronia martindelcampoi* Flores-Villela & Sánchez-H., 2003
Abronia matudai (Hartweg & Tihen, 1946)
Abronia mitchelli* Campbell, 1982
Abronia mixteca* Bogert & Porter, 1967
Abronia moreleti (Bocourt, 1872)
Abronia morenica* Clause, Luna-Reyes & Nieto-Montes de Oca, 2020
Abronia oaxacae* (Günther, 1885)
Abronia ochoterenai (Martin del Campo, 1939)
Abronia ornelasi* Campbell, 1984
Abronia rafaeli (Hartweg & Tihen, 1946)
Abronia ramirezi* Campbell, 1994
Abronia reidi* Werler & Shannon, 1961
Abronia smithi* Campbell & Frost, 1993
Abronia taeniata* (Wiegmann, 1828)
Abronia temporalis (Hartweg & Tihen, 1946)
Abronia viridiflava* (Bocourt, 1873)
Abronia zongolica* García-Vázquez, Clause, Gutiérrez-Rodríguez, Cazares-Hernández & Torre-Loranca, 2022
Barisia ciliaris* (Smith, 1942)
Barisia herrerae* Zaldivar-Riverón & Nieto-Montes de Oca, 2002
Barisia imbricata* (Wiegmann, 1828)
Barisia jonesi* Guillette & Smith, 1982
Barisia levicollis* Stejneger, 1890
Barisia planifrons* (Bocourt, 1878)
Barisia rudicollis*(Wiegmann, 1828)
Desertum lazcanoi* (Banda-Leal, Nevárez-de los Reyes, & Bryson, 2017)
Desertum lugoi* (Mccoy, 1970)
Elgaria cedrosensis* (Fitch, 1934)
Elgaria kingii Gray, 1838
Elgaria multicarinata (Blainvelle, 1835)
Elgaria paucicarinata* (Fitch, 1934)
Elgaria velazquezi* Grismer & Hollingsworth, 2001
Gerrhonotus farri* Bryson & Graham, 2010
Gerrhonotus infernalis Baird, 1859
Gerrhonotus liocephalus Wiegmann, 1828
Gerrhonotus mccoyi* García-Vázquez, Contreras-Arquieta, Trujano-Ortega & Nieto-Montes de Oca, 2018
Gerrhonotus ophiurus* Cope, 1867
Gerrhonotus parvus* Knight & Scudday, 1985
Ophisaurus ceroni* Holman, 1965
Ophisaurus incomptus* McConkey, 1955
Family Anniellidae (3 species)
Anniella geronimensis* Shaw, 1940
Anniella pulchra Gray, 1852
Anniella stebbinsi Papenfuss & Parham, 2013
Family Anolidae (59 species)
Anolis allisoni** Barbour, 1928
Anolis alvarezdeltoroi* Nieto-Montes de Oca, 1996
Anolis anisolepis* Smith, Burley & Fritts, 1968
Anolis barkeri* (Schmidt, 1939)
Anolis beckeri Boulenger, 1881
Anolis biporcatus (Wiegmann, 1834)
Anolis boulengerianus* Thominot, 1887
Anolis brianjuliani* (Köhler, Petersen & Méndez de la Cruz, 2019)
Anolis capito Peters, 1863
Anolis carlliebi* Köhler, Trejo-Pérez, Petersen & Méndez de la Cruz, 2014
Anolis carolinensis** Voigt, 1832
Anolis compressicauda* Smith & Kerster, 1955
Anolis crassulus Cope, 1864
Anolis cristatellus** Duméril & Bibron, 1837
Anolis cristifer Smith, 1968
Anolis cuprinus* Smith, 1964
Anolis cymbops* Cope, 1864
Anolis damulus* Cope, 1864
Anolis dollfusianus Bocourt, 1873
Anolis duellmani* Fitch & Henderson, 1973
Anolis dunni* Smith, 1936
Anolis gadovii* Boulenger, 1905
Anolis hobartsmithi* Nieto-Montes de Oca, 2001
Anolis immaculogularis* Köhler, Trejo-Pérez, Petersen & Méndez de la Cruz, 2014
Anolis laeviventris (Wiegmann, 1834)
Anolis lemurinus Cope, 1861
Anolis liogaster* Boulenger, 1905
Anolis macrinii* Smith, 1968
Anolis matudai Smith, 1956
Anolis megapholidotus* Smith, 1933
Anolis microlepidotus* Davis, 1954
Anolis milleri* Smith, 1950
Anolis naufragus* (Campbell, Hillis & Lamar, 1989)
Anolis nebuloides* Bocourt, 1873
Anolis nebulosus* (Wiegmann, 1834)
Anolis nietoi* Köhler, Trejo Pérez, Petersen & Méndez De La Cruz, 2014
Anolis omiltemanus* Davis, 1954
Anolis parvicirculatus* Álvarez Del Toro & Smith, 1956
Anolis petersii Bocourt, 1873
Anolis peucephilus* Köhler, Trejo-Pérez, Petersen & Mendez de la Cruz, 2014
Anolis purpuronectes* Gray, Mesa-Lázaro, Poe & Nieto-Montes de Oca, 2016
Anolis pygmaeus* Álvarez Del Toro & Smith, 1956
Anolis quercorum* Fitch, 1978
Anolis rodriguezii Bocourt, 1873
Anolis rubiginosus* Bocourt, 1873
Anolis sacamecatensis* Köhler, Trejo Pérez, Petersen & Méndez de la Cruz, 2014
Anolis sagrei** Duméril & Bibron, 1837
Anolis schiedii* (Wiegmann, 1834)
Anolis sericeus Hallowell, 1856
Anolis serranoi (Köhler, 1999)
Anolis spilorhipis* Álvarez del Toro & Smith, 1956
Anolis stevepoei* Köhler, Trejo Pérez, Petersen & Méndez de la Cruz, 2014
Anolis subocularis* Davis, 1954
Anolis taylori* Smith & Spieler, 1945
Anolis tropidonotus Peters, 1863
Anolis uniformis Cope, 1885
Anolis unilobatus Köhler & Vesely, 2010
Anolis ustus Cope 1864
Anolis zapotecorum* Köhler, Trejo Pérez, Petersen & Méndez de la Cruz, 2014
Family Bipedidae (3 species)
Bipes biporus* (Cope, 1894)
Bipes canaliculatus* Latreille, 1801
Bipes tridactylus* (Dugés, 1894)
Family Corytophanidae (6 species)
Basiliscus vittatus Wiegmann, 1828
Corytophanes cristatus (Merrem, 1820)
Corytophanes hernandezii (Wiegmann, 1831)
Corytophanes percarinatus Duméril, 1856
Laemanctus longipes Wiegmann, 1834
Laemanctus serratus Cope, 1864
Family Crotaphytidae (10 species)
Crotaphytus antiquus* Axtell & Webb, 1995
Crotaphytus collaris (Say, 1822)
Crotaphytus dickersonae* Schmidt, 1922
Crotaphytus grismeri* Mcguire, 1994
Crotaphytus insularis* Van Denburgh & Slevin, 1921
Crotaphytus nebrius Axtell & Montanucci, 1977
Crotaphytus reticulatus Baird, 1858
Crotaphytus vestigium Smith & Tanner, 1972
Gambelia copeii (Yarrow, 1882)
Gambelia wislizenii (Baird & Girard, 1852)
Family Dibamidae (1 species)
Anelytropsis papillosus* Cope, 1885
Family Diploglossidae (4 species)
Siderolamprus enneagrammus* Cope, 1861
Siderolamprus ingridae* (Werler & Campbell, 2004)
Siderolamprus legnotus* (Campbell & Camarillo, 1994)
Siderolamprus rozellae (Smith, 1942)
Family Eublepharidae (8 species)
Coleonyx brevis Stejneger, 1893
Coleonyx elegans Gray, 1845
Coleonyx fasciatus* (Boulenger, 1885)
Coleonyx gypsicolus* Grismer & Ottley, 1988
Coleonyx nemoralis* Klauber, 1945
Coleonyx reticulatus Davis & Dixon, 1958
Coleonyx switaki (Murphy, 1974)
Coleonyx variegatus (Baird, 1858)
Family Gekkonidae (6 species)
Gehyra mutilata** (Wiegmann, 1834)
Hemidactylus frenatus** Duméril & Bibron, 1836
Hemidactylus garnotii** Duméril & Bibron, 1836
Hemidactylus mabouia** (Moreau De Jonnès, 1818)
Hemidactylus turcicus** (Linnaeus, 1758)
Lepidodactylus lugubris** (Duméril & Bibron, 1836)
Family Gymnophthalmidae (1 species)
Gymnophthalmus speciosus (Hallowell, 1861)
Family Helodermatidae (4 species)
Heloderma alvarezi Bogert & Martin Del Campo, 1956
Heloderma exasperatum* Bogert & Martin Del Campo, 1956
Heloderma horridum* (Wiegmann, 1829)
Heloderma suspectum Cope, 1869
Family Iguanidae (20 species)
Cachryx alfredschmidti (Köhler, 1995)
Cachryx defensor* Cope, 1866
Ctenosaura acanthura (Shaw, 1802)
Ctenosaura brachylopha* (Wiegmann, 1834)
Ctenosaura clarki* Bailey, 1928
Ctenosaura conspicuosa* Dickerson, 1919
Ctenosaura hemilopha* (Cope, 1863)
Ctenosaura macrolopha* Smith, 1972
Ctenosaura nolascensis* Smith, 1972
Ctenosaura oaxacana* Köhler & Hasbun, 2001
Ctenosaura pectinata* (Wiegmann, 1834)
Ctenosaura similis (Gray, 1831)
Dipsosaurus catalinensis* Van Denburgh, 1922
Dipsosaurus dorsalis (Baird & Girard, 1852)
Iguana rhinolopha (Linnaeus, 1758)
Sauromalus ater Duméril, 1856
Sauromalus hispidus* Stejneger, 1891
Sauromalus klauberi* Shaw, 1941
Sauromalus slevini* Van Denburgh, 1922
Sauromalus varius* Dickerson, 1919
Family Mabuyidae (3 species)
Marisora aquilonaria* Mccranie, Matthews & Hedges, 2020
Marisora lineola Mccranie, Matthews & Hedges, 2020
Marisora syntoma* Mccranie, Matthews & Hedges, 2020
Family Phrynosomatidae (150 species)
Callisaurus draconoides Blainville, 1835
Cophosaurus texanus Troschel, 1852
Holbrookia approximans* Baird, 1859
Holbrookia elegans Bocourt, 1874
Holbrookia lacerata Cope, 1880
Holbrookia maculata Girard, 1851
Holbrookia propinqua Baird & Girard, 1852
Petrosaurus mearnsi (Stejneger, 1894)
Petrosaurus repens* (Van Denburgh, 1895)
Petrosaurus slevini* (Van Denburgh, 1895)
Petrosaurus thalassinus* (Cope, 1863)
Phrynosoma asio Cope, 1864
Phrynosoma blainvillii Gray, 1839
Phrynosoma braconnieri* Duméril & Bocourt, 1870
Phrynosoma cerroense Stejneger, 1893
Phrynosoma cornutum (Harlan, 1825)
Phrynosoma coronatum* (Blainville, 1835)
Phrynosoma ditmarsi Stejneger, 1906
Phrynosoma hernandesi Girard, 1858
Phrynosoma goodei Stejneger, 1893
Phrynosoma mcallii (Hallowell, 1852)
Phrynosoma modestum Girard, 1852
Phrynosoma orbiculare* (Linnaeus, 1758)
Phrynosoma ornatissimum (Girard, 1858)
Phrynosoma platyrhinos Girard, 1852
Phrynosoma sherbrookei* Nieto-Montes De Oca, Arenas-Moreno, Beltrán-Sánchez & Leaché, 2014
Phrynosoma solare Gray, 1845
Phrynosoma taurus* Bocourt, 1870
Sceloporus acanthinus Bocourt, 1873
Sceloporus adleri* Smith & Savitzky, 1974
Sceloporus aeneus* Wiegmann, 1828
Sceloporus albiventris* Smith, 1939
Sceloporus anahuacus* Lara-Gongora, 1983
Sceloporus angustus* (Dickerson, 1919)
Sceloporus asper* Boulenger, 1897
Sceloporus aurantius* Grummer & Bryson, 2014
Sceloporus aureolus* Smith, 1942
Sceloporus bicanthalis* Smith, 1937
Sceloporus bimaculosus Phelan & Brattstrom, 1955
Sceloporus binocularis* Dunn, 1936
Sceloporus brownorum* Smith, Watkins-Colwell, Lemos-Espinal & Chiszar, 1997
Sceloporus bulleri* Boulenger, 1895
Sceloporus caeruleus* Smith, 1936
Sceloporus carinatus Smith, 1936
Sceloporus cautus* Smith, 1938
Sceloporus chaneyi* Liner & Dixon, 1992
Sceloporus chrysostictus Cope, 1866
Sceloporus clarkii Baird & Girard, 1852
Sceloporus couchii* Baird, 1859
Sceloporus cowlesi Lowe & Norris, 1956
Sceloporus cozumelae* Jones, 1927
Sceloporus cryptus* Smith & Lynch, 1967
Sceloporus cupreus* Bocourt, 1873
Sceloporus cyanogenys Cope, 1885
Sceloporus cyanostictus* Axtell & Axtell, 1971
Sceloporus dixoni* Bryson & Grummer, 2021
Sceloporus druckercolini* Perez-Ramos & Saldana De La Riva, 2008
Sceloporus dugesii* Bocourt, 1874
Sceloporus edwardtaylori* Smith, 1936
Sceloporus exsul* Dixon, Ketchersid & Lieb, 1972
Sceloporus formosus* Wiegmann, 1834
Sceloporus gadoviae* Boulenger, 1905
Sceloporus gadsdeni* Castañeda-Gaytán & Díaz-Cárdenas, 2017
Sceloporus goldmani* Smith, 1937
Sceloporus grammicus Wiegmann, 1828
Sceloporus grandaevus* (Dickerson, 1919)
Sceloporus halli* Dasmann & Smith, 1974
Sceloporus hesperus* Bryson & Grummer, 2021
Sceloporus heterolepis* Boulenger, 1895
Sceloporus horridus* Wiegmann, 1834
Sceloporus huichol* Flores-Villela, Smith, Campillo-García, Martínez-Méndez & Campbell, 2022
Sceloporus hunsakeri* Hall & Smith, 1979
Sceloporus insignis* Webb, 1967
Sceloporus internasalis Smith & Bumzahem, 1955
Sceloporus jalapae* Günther, 1890
Sceloporus jarrovii Cope, 1875
Sceloporus lemosespinali* Lara-Góngora, 2004
Sceloporus licki* Van Denburgh, 1895
Sceloporus lineatulus* Dickerson, 1919
Sceloporus lundelli Smith, 1895
Sceloporus macdougalli* Smith & Bumzahem, 1953
Sceloporus maculosus* Smith, 1934
Sceloporus madrensis* Olson, 1986
Sceloporus magister Hallowell, 1854
Sceloporus marmoratus Hallowell, 1852
Sceloporus megalepidurus* Smith, 1934
Sceloporus melanogaster* Cope, 1885
Sceloporus melanorhinus Bocourt, 1876
Sceloporus merriami Stejneger, 1904
Sceloporus mikeprestoni* Smith & Alvarez, 1974
Sceloporus minor* Cope, 1885
Sceloporus mucronatus* Cope, 1885
Sceloporus nelsoni* Cochran, 1923
Sceloporus oberon* Smith & Brown, 1941
Sceloporus occidentalis Baird & Girard, 1852
Sceloporus ochoterenae* Smith, 1934
Sceloporus olivaceus Smith, 1934
Sceloporus omiltemanus* Günther, 1890
Sceloporus orcutti Stejneger, 1893
Sceloporus ornatus* Baird, 1859
Sceloporus palaciosi* Lara-Gongora, 1983
Sceloporus parvus* Smith, 1934
Sceloporus poinsettii Baird & Girard, 1852
Sceloporus pyrocephalus* Cope, 1864
Sceloporus salvini* Günther, 1890
Sceloporus samcolemani* Smith & Hall, 1974
Sceloporus scalaris* Wiegmann, 1828
Sceloporus scitulus* Smith, 1942
Sceloporus serrifer Cope, 1866
Sceloporus shannonorum* Langebartel, 1959
Sceloporus siniferus Cope, 1870
Sceloporus slevini Smith, 1937
Sceloporus smaragdinus Bocourt, 1873
Sceloporus smithi* Hartweg & Oliver, 1937
Sceloporus spinosus* Wiegmann, 1828
Sceloporus squamosus Bocourt, 1874
Sceloporus stejnegeri* Smith, 1942
Sceloporus subniger* Poglayen & Smith, 1958
Sceloporus subpictus* Lynch & Smith, 1965
Sceloporus sugillatus* Smith, 1942
Sceloporus taeniocnemis Cope, 1885
Sceloporus tanneri* Smith & Larsen, 1975
Sceloporus teapensis Günther, 1890
Sceloporus torquatus* Wiegmann, 1828
Sceloporus undulatus (Bosc & Daudin, 1801)
Sceloporus unicanthalis* Smith, 1937
Sceloporus utiformis* Cope, 1864
Sceloporus vandenburgianus Cope, 1896
Sceloporus variabilis Wiegmann, 1834
Sceloporus virgatus Smith, 1938
Sceloporus zosteromus* Cope, 1863
Uma exsul* Schmidt & Bogert, 1947
Uma notata Baird, 1858
Uma paraphygas* Williams, Chrapliwy & Smith, 1959
Uma rufopunctata* Cope, 1895
Urosaurus auriculatus* (Cope, 1871)
Urosaurus bicarinatus* (Duméril, 1856)
Urosaurus clarionensis* (Townsend, 1890)
Urosaurus gadovi* (Schmidt, 1921)
Urosaurus graciosus Hallowell, 1854
Urosaurus lahtelai* Rau & Loomis, 1977
Urosaurus nigricaudus (Cope, 1864)
Urosaurus ornatus (Baird & Girard, 1852)
Uta encantadae* Grismer, 1994
Uta lowei* Grismer, 1994
Uta nolascensis* Van Denburgh & Slevin, 1921
Uta palmeri* Stejneger, 1890
Uta squamata* Dickerson, 1919
Uta stansburiana Baird & Girard, 1852
Uta tumidarostra* Grismer, 1994
Family Phyllodactylidae (28 species)
Phyllodactylus angelensis* Dixon, 1966
Phyllodactylus apricus* Dixon, 1966
Phyllodactylus benedettii* Ramírez-Reyes & Flores-Villela, 2018
Phyllodactylus bordai* Taylor, 1942
Phyllodactylus bugastrolepis* Dixon, 1966
Phyllodactylus cleofasensis* Ramírez-Reyes, Barraza-Soltero, Nolasco-Luna, Flores-Villela & Escobedo-Galván, 2021
Phyllodactylus coronatus* Dixon, 1966
Phyllodactylus davisi* Dixon, 1964
Phyllodactylus delcampoi* Mosauer, 1936
Phyllodactylus duellmani* Dixon, 1960
Phyllodactylus homolepidurus* Smith, 1935
Phyllodactylus isabelae* (Castro-Franco & Uribe-Pena, 1992)
Phyllodactylus kropotkini* Ramírez-Reyes & Flores-Villela, 2018
Phyllodactylus lanei* Smith, 1935
Phyllodactylus lupitae* (Castro-Franco & Uribe-Pena, 1992)
Phyllodactylus magnus* Taylor, 1942
Phyllodactylus muralis* Taylor, 1940
Phyllodactylus nocticolus Dixon, 1964
Phyllodactylus papenfussi* Murphy, Blair & De La Cruz, 2009
Phyllodactylus partidus* Dixon, 1966
Phyllodactylus paucituberculatus* Dixon, 1960
Phyllodactylus rupinus* Dixon, 1964
Phyllodactylus santacruzensis* Dixon, 1966
Phyllodactylus saxatilis* Dixon, 1964
Phyllodactylus unctus* (Cope, 1863)
Phyllodactylus xanti* Cope, 1863
Tarentola mauritanica** (Linnaeus, 1758)
Thecadactylus rapicauda (Houttuyn, 1782)
Family Scincidae (34 species)
Mesoscincus altamirani* (Dugés, 1891)
Mesoscincus schwartzei (Fischer, 1884)
Plestiodon bilineatus* (Tanner, 1958)
Plestiodon brevirostris* (Günther, 1860)
Plestiodon callicephalus (Bocourt, 1879)
Plestiodon colimensis* (Taylor, 1935)
Plestiodon copei* (Taylor, 1933)
Plestiodon dicei* (Ruthven & Gaige, 1933)
Plestiodon dugesii* (Thominot, 1883)
Plestiodon gilberti (Van Denburgh, 1896)
Plestiodon indubitus* (Taylor, 1933)
Plestiodon lagunensis* (Van Denburgh, 1895)
Plestiodon longiartus* García-Vázquez, Pavón-Vázquez, Feria-Ortiz & Nieto-Montes de Oca, 2021
Plestiodon lotus* Pavón-Vázquez, Nieto-Montes de Oca, Mendoza-Hernández, Centenero- Alcalá, Santa Cruz-Padilla & Jiménez-Arcos, 2017
Plestiodon lynxe* (Wiegmann, 1834)
Plestiodon multilineatus* (Tanner, 1957)
Plestiodon multivirgatus Hallowell, 1857
Plestiodon nietoi* Feria-Ortiz & García-Vázquez, 2012
Plestiodon obsoletus Baird & Girard, 1852
Plestiodon ochoterenae* (Taylor, 1933)
Plestiodon parviauriculatus* (Taylor, 1933)
Plestiodon parvulus* (Taylor, 1933)
Plestiodon skiltonianus Baird & Girard, 1852
Plestiodon sumichrasti (Cope, 1866)
Plestiodon tetragrammus Baird, 1858
Scincella assata (Cope, 1864)
Scincella caudaequinae* (Smith, 1951)
Scincella cherriei (Cope, 1893)
Scincella forbesora* (Taylor, 1937)
Scincella gemmingeri* (Cope, 1864)
Scincella incerta (Stuart, 1940)
Scincella kikaapoa* García-Vázquez, Canseco-Márquez & Nieto-Montes de Oca, 2010
Scincella lateralis (Say, 1822)
Scincella silvicola* (Taylor, 1937)
Family Sphaerodactylidae (5 species)
Aristelliger georgeensis (Bocourt, 1873)
Gonatodes albogularis (Duméril & Bibron, 1836)
Sphaerodactylus argus** Gosse, 1850
Sphaerodactylus continentalis Werner, 1896
Sphaerodactylus glaucus Cope, 1866
Family Teiidae (55 species)
Aspidoscelis angusticeps (Cope, 1878)
Aspidoscelis bacata* (Van Denburgh & Slevin, 1921)
Aspidoscelis burti (Taylor, 1938)
Aspidoscelis calidipes* (Duellman, 1955)
Aspidoscelis carmenensis* (Maslin & Secoy, 1986)
Aspidoscelis catalinensis* (Van Denburgh & Slevin, 1922)
Aspidoscelis celeripes* (Dickerson, 1919)
Aspidoscelis ceralbensis* (Van Denburgh & Slevin, 1921)
Aspidoscelis communis* (Cope, 1878)
Aspidoscelis costata* (Cope, 1878)
Aspidoscelis cozumela* (Gadow, 1906)
Aspidoscelis danheimae* (Burt, 1929)
Aspidoscelis deppii (Wiegmann, 1834)
Aspidoscelis espiritensis* (Van Denburgh & Slevin, 1921)
Aspidoscelis exsanguis (Lowe, 1956)
Aspidoscelis franciscensis* (Van Denburgh & Slevin, 1921)
Aspidoscelis gularis (Baird & Girard, 1852)
Aspidoscelis guttata* (Wiegmann, 1834)
Aspidoscelis hyperythra (Cope, 1863)
Aspidoscelis inornata (Baird, 1859)
Aspidoscelis labialis* (Stejneger, 1890)
Aspidoscelis laredoensis (McKinney, Kay & Anderson, 1973)
Aspidoscelis lineattissima* (Cope, 1878)
Aspidoscelis marmorata (Baird & Girard, 1852)
Aspidoscelis martyris* (Stejneger, 1891)
Aspidoscelis maslini (Fritts, 1969)
Aspidoscelis maximus* (Cope, 1863)
Aspidoscelis mexicana* (Peters, 1869)
Aspidoscelis motaguae (Sackett, 1941)
Aspidoscelis neomexicana (Lowe & Zweifel, 1952)
Aspidoscelis opatae* (Wright, 1967)
Aspidoscelis parvisocia* (Zweifel, 1960)
Aspidoscelis picta* (Van Denburgh & Slevin, 1921)
Aspidoscelis preopatae* Barley, Reeder, Nieto-Montes de Oca, Cole & Thomson, 2021
Aspidoscelis rodecki* (McCoy & Maslin, 1962)
Aspidoscelis sackii* (Wiegmann, 1834)
Aspidoscelis scalaris (Cope, 1892)
Aspidoscelis septemvittata (Cope, 1892)
Aspidoscelis sexlineata (Linnaeus, 1766)
Aspidoscelis sonorae (Lowe & Wright, 1964)
Aspidoscelis stictogramma (Burger, 1950)
Aspidoscelis tesselata (Say, 1823)
Aspidoscelis tigris (Baird & Girard, 1852)
Aspidoscelis uniparens (Wright & Lowe, 1965)
Aspidoscelis xanthonota (Duellman & Lowe, 1953)
Holcosus amphigrammus* (Smith & Laufe, 1945)
Holcosus chaitzami (Stuart, 1942)
Holcosus festivus (Lichtenstein & Martens, 1856)
Holcosus gaigeae* (Smith & Laufe, 1946)
Holcosus hartwegi (Smith, 1940)
Holcosus parvus (Barbour & Noble, 1915)
Holcosus sinister* (Smith & Laufe, 1946)
Holcosus stuarti* (Smith, 1940)
Holcosus thomasi (Smith & Laufe, 1946)
Holcosus undulatus* (Wiegmann, 1834)
Family Xantusiidae (30 species)
Lepidophyma chicoasense* Álvarez & Valentín, 1988
Lepidophyma cuicateca* Canseco-Márquez, Gutiérrez-Mayén & Mendoza-Hernández, 2008
Lepidophyma dontomasi* (Smith, 1942)
Lepidophyma flavimaculatum Duméril, 1851
Lepidophyma gaigeae* Mosauer, 1936
Lepidophyma inagoi* Palacios-Aguilar, Santos-Bibiano & Flores-Villela, 2018
Lepidophyma jasonjonesi Grünwald, Reyes-Velasco, Ahumada-Carrillo, Montaño-Ruvalcaba, Franz-Chávez, La Forest, Ramírez-Chaparro, Terán-Juárez & Borja-Jiménez, 2023
Lepidophyma lineri* Smith, 1973
Lepidophyma lipetzi* Smith & Álvarez del Toro, 1977
Lepidophyma lowei* Bezy & Camarillo, 1997
Lepidophyma lusca* Arenas-Moreno, Muñoz-Nolasco, Bautista-del Moral, Rodríguez-Miranda, Domínguez-Guerrero & Méndez-De la Cruz, 2021
Lepidophyma micropholis* Walker, 1955
Lepidophyma occulor* Smith, 1942
Lepidophyma pajapanense* Werler, 1957
Lepidophyma radula* (Smith, 1942)
Lepidophyma ramirezi* Lara-Tufiño & Nieto-Montes de Oca, 2021
Lepidophyma smithii Bocourt, 1876
Lepidophyma sylvaticum* Taylor, 1939
Lepidophyma tarascae* Bezy, Webb & Álvarez, 1982
Lepidophyma tuxtlae* Werler & Shannon, 1957
Lepidophyma zongolicum* (García-Vázquez, Canseco-Márquez & Aguilar-López, 2010)
Xantusia bolsonae* Webb, 1970
Xantusia extorris* Webb, 1965
Xantusia gilberti* Van Denburgh, 1895
Xantusia henshawi Stejneger, 1893
Xantusia jaycolei* Bezy, Bezy & Bolles, 2008
Xantusia sanchezi* Bezy & Flores-VilleIa, 1999
Xantusia sherbrookei* Bezy, Bezy & Bolles, 2008
Xantusia vigilis Baird, 1859
Xantusia wigginsi Savage, 1952
Family Xenosauridae (14 species)
Xenosaurus agrenon* King & Thompson, 1968
Xenosaurus arboreus* Lynch & Smith, 1965
Xenosaurus fractus* Nieto-Montes de Oca, Sánchez-Vega & Durán-Fuentes, 2018
Xenosaurus grandis* (Gray, 1856)
Xenosaurus manipulus* Nieto-Montes de Oca, Castresana-Villanueva, Canseco-Márquez & Campbell, 2022
Xenosaurus mendozai* Nieto-Montes de Oca, García-Vázquez, Zúñiga-Vega & Schmidt-Ballardo, 2013
Xenosaurus newmanorum* Taylor, 1949
Xenosaurus penai* Pérez-Ramos, Saldaña de la Riva & Campbell, 2000
Xenosaurus phalaroanthereon* Nieto-Montes de Oca, Campbell & Flores-Villela, 2001
Xenosaurus platyceps* King & Thompson, 1968
Xenosaurus rackhami (Stuart, 1941)
Xenosaurus rectocollaris* Smith & Iverson, 1993
Xenosaurus sanmartinensis* Werler & Shannon, 1961
Xenosaurus tzacualtipantecus* Woolrich-Piña & Smith, 2012
Family Boidae (2 species)
Boa imperator Daudin, 1803
Boa sigma* (Smith, 1943)
Family Charinidae (3 species)
Exiliboa placata* Bogert, 1968
Lichanura trivirgata Cope, 1861
Ungaliophis continentalis Müller, 1880
Family Colubridae (151 species)
Arizona elegans Kennicott, 1859
Arizona pacata* (Klauber, 1946)
Bogertophis rosaliae (Mocquard, 1899)
Bogertophis subocularis (Brown, 1901)
Coluber constrictor (Linnaeus, 1758)
Conopsis acuta* (Cope, 1886)
Conopsis amphisticha* (Smith & Laufe, 1945)
Conopsis biserialis* (Taylor & Smith, 1942)
Conopsis lineata* (Kennicott, 1859)
Conopsis megalodon* (Taylor & Smith, 1942)
Conopsis nasus* (Günther, 1858)
Dendrophidion vinitor Smith, 1941
Drymarchon melanurus (Dumeríl, Bibron & Dumeríl, 1854)
Drymobius chloroticus (Cope, 1886)
Drymobius margaritiferus (Schlegel, 1837)
Ficimia hardyi* Mendoza-Quijano & Smith, 1993
Ficimia olivacea* Gray, 1849
Ficimia publia Cope, 1866
Ficimia ramirezi* Smith & Langebartel, 1949
Ficimia ruspator* Smith & Taylor, 1941
Ficimia streckeri Taylor, 1931
Ficimia variegata* (Günther, 1858)
Geagras redimitus* Cope, 1876
Gyalopion canum (Cope, 1860)
Gyalopion quadrangulare (Günther, 1893)
Lampropeltis alterna (Brown, 1901)
Lampropeltis californiae (Biainville, 1835)
Lampropeltis catalinensis* Van Denburgh & Slevin, 1921
Lampropeltis greeri* Webb, 1961
Lampropeltis herrerae* Van Denburgh & Slevin, 1923
Lampropeltis knoblochi Taylor, 1840
Lampropeltis leonis* (Günther, 1893)
Lampropeltis mexicana* (Garman, 1884)
Lampropeltis multifasciata (Bocourt, 1886)
Lampropeltis polyzona Cope, 1860
Lampropeltis pyromelana (Cope, 1866)
Lampropeltis ruthveni* Blanchard, 1920
Lampropeltis splendida (Baird & Girard, 1853)
Lampropeltis triangulum (Lacépède, 1789)
Lampropeltis webbi* Brison, Dixon & Lazcano, 2005
Leptophis ahaetulla (Linnaeus, 1758)
Leptophis diplotropis* (Günther, 1872)
Leptophis mexicanus Duméril, Bibron & Duméril, 1854
Leptophis modestus (Günther, 1872)
Masticophis anthonyi* (Stejneger, 1901)
Masticophis aurigulus* Cope, 1861
Masticophis barbouri* (Van Denburgh & Slevin, 1921)
Masticophis bilineatus Jan, 1863
Masticophis flagellum (Shaw, 1802)
Masticophis fuliginosus (Cope, 1895)
Masticophis lateralis (Hallowell, 1853)
Masticophis lineatus* (Werler & Shannon, 1961)
Masticophis mentovarius (Dumeríl, Bibron & Dumeríl, 1854)
Masticophis piceus (Cope, 1892)
Masticophis schotti Baird & Girard, 1853
Masticophis slevini* Lowe & Norris, 1955
Masticophis taeniatus (Hallowell, 1852)
Mastigodryas cliftoni* (Hardy, 1964)
Mastigodryas dorsalis (Bocourt, 1890)
Mastigodryas melanolomus (Cope, 1868)
Opheodrys aestivus (Linnaeus, 1766)
Opheodrys vernalis (Harlan, 1827)
Oxybelis fulgidus (Daudin, 1803)
Oxybelis microphthalmus Barbour & Amaral, 1926
Oxybelis potosiensis (Taylor, 1941)
Pantherophis bairdi (Yarrow, 1880)
Pantherophis emoryi (Baird & Girard, 1853)
Phrynonax poecilonotus (Günther, 1858)
Phyllorhynchus browni Stejneger, 1890
Phyllorhynchus decurtatus (Cope, 1868)
Pituophis catenifer (Blainville, 1835)
Pituophis deppei* (Duméril, 1853)
Pituophis insulanus* Klauber, 1946
Pituophis lineaticollis (Cope, 1861)
Pituophis vertebralis* (Blainville, 1835)
Pseudelaphe flavirufa (Cope, 1867)
Pseudelaphe phaescens* (Dowling, 1952)
Pseudoficimia frontalis* (Cope, 1864)
Rhinocheilus antonii* Dugès, 1886
Rhinocheilus etheridgei* Grismer, 1990
Rhinocheilus lecontei Baird & Girard, 1853
Salvadora bairdi* Jan, 1860
Salvadora deserticola Schmidt, 1940
Salvadora grahamiae Baird & Girard, 1853
Salvadora gymnorhachis* Hernández-Jiménez, Flores-Villela & Campbell, 2019
Salvadora hexalepis (Cope, 1867)
Salvadora intermedia* Hartweg, 1940
Salvadora lemniscata* (Cope, 1895)
Salvadora mexicana* (Duméril, Bibron & Duméril, 1854)
Senticolis triaspis (Cope, 1866)
Sonora aemula* (Cope, 1879)
Sonora annulata (Baird, 1859)
Sonora cincta (Cope, 1861)
Sonora episcopa (Kennicott, 1859)
Sonora fasciata* (Cope, 1892)
Sonora michoacanensis* (Dugès, 1884)
Sonora mosaueri* (Stickel, 1938)
Sonora mutabilis* Stickel, 1943
Sonora palarostris Klauber, 1937
Sonora punctatissima* (Van Denburgh & Slevin, 1921)
Sonora savagei* (Cliff, 1954)
Sonora semiannulata Baird & Girard, 1853
Sonora straminea* (Cope, 1860)
Sonora taylori (Boulenger, 1894)
Spilotes pullatus (Linnaeus, 1758)
Stenorrhina degenhardtii (Berthold, 1846)
Stenorrhina freminvillei (Duméril, Bibron & Duméril, 1854)
Symphimus leucostomus* Cope, 1869
Symphimus mayae (Gaige, 1936)
Sympholis lippiens* Cope, 1862
Tantilla atriceps (Günther, 1895)
Tantilla bocourti* (Günther, 1895)
Tantilla briggsi* Savitzky & Smith, 1971
Tantilla calamarina* Cope, 1866
Tantilla carolina* Palacios-Aguilar, Fucsko, Jiménez-Arcos, Wilson & Mata-Silva, 2022
Tantilla cascadae* Wilson & Meyer, 1981
Tantilla ceboruca* Canseco-Márquez, Smith, Ponce-Campos, Flores-Villela & Campbell, 2007
Tantilla coronadoi* Hartweg, 1944
Tantilla cucullata Minton, 1956
Tantilla cuniculator Smith, 1939
Tantilla deppei* (Bocourt, 1883)
Tantilla flavilineata* Smith & Burger, 1950
Tantilla gracilis Baird & Girard, 1853
Tantilla hobartsmithi Taylor, 1937
Tantilla impensa Campbell, 1998
Tantilla johnsoni* Wilson, Vaughan & Dixon, 1999
Tantilla moesta (Günther, 1863)
Tantilla nigriceps Kennicott, 1860
Tantilla oaxacae* Wilson & Meyer, 1971
Tantilla planiceps (Blainville, 1835)
Tantilla robusta* (Canseco-Márquez, Mendelson & Gutiérrez-Mayén, 2002)
Tantilla rubra Cope, 1875
Tantilla schistosae (Bocourt, 1883)
Tantilla sertula* Wilson & Campbell, 2000
Tantilla shawi* Taylor, 1949
Tantilla slavensi* Pérez-Higareda, Smith & Smith, 1985
Tantilla striata* Dunn, 1928
Tantilla tayrae* Wilson, 1983
Tantilla triseriata* Smith & Smith, 1951
Tantilla vulcani Campbell, 1998
Tantilla wilcoxi Stejneger, 1902
Tantilla yaquia Smith, 1942
Tantillita brevissima (Taylor, 1937)
Tantillita canula (Cope, 1875)
Tantillita lintoni (Smith, 1940)
Trimorphodon biscutatus (Duméril, Bibron & Duméril, 1854)
Trimorphodon lambda Cope, 1886
Trimorphodon lyrophanes (Cope, 1860)
Trimorphodon paucimaculatus* Taylor, 1938
Trimorphodon tau* Cope, 1870
Trimorphodon vilkinsonii Cope, 1886
Family Dipsadidae (141 species)
Adelphicos latifasciatum* Lynch & Smith, 1966
Adelphicos newmanorum* Taylor, 1950
Adelphicos nigrilatum* Smith, 1942
Adelphicos quadrivirgatum Jan, 1862
Adelphicos sargii (Fischer, 1885)
Adelphicos visoninum (Cope, 1866)
Amastridium sapperi (Werner, 1903)
Cenaspis aenigma* Campbell, Smith & Hall, 2018
Chersodromus australis* Canseco-Márquez, Ramírez-González & Campbell, 2018
Chersodromus liebmanni* Reinhardt, 1861
Chersodromus nigrum* Canseco-Márquez, Ramírez-González & Campbell, 2018
Chersodromus rubriventris* (Taylor, 1949)
Clelia scytalina (Cope, 1867)
Coniophanes alvarezi* (Campbell, 1989)
Coniophanes bipunctatus (Günther, 1858)
Coniophanes fissidens (Günther, 1858)
Coniophanes imperialis (Baird & Girard, 1859)
Coniophanes lateritius* Cope, 1862
Coniophanes melanocephalus* (Peters, 1869)
Coniophanes meridanus* Schmidt & Andrews, 1936
Coniophanes michoacanensis* Flores-Villela & Smith, 2009
Coniophanes piceivittis Cope, 1870
Coniophanes quinquevittatus (Dumeríl, Bibron & Dumeríl, 1854)
Coniophanes schmidti Bailey, 1937
Coniophanes taeniatus* (Peters, 1869)
Coniophanes taylori* Hall, 1951
Conophis lineatus (Duméril, Bibron & Duméril, 1854)
Conophis morai* Pérez-Higareda, López-Luna & Smith, 2002
Conophis vittatus Peters, 1860
Cryophis hallbergi* Bogert & Duellman, 1963
Diadophis punctatus (Linnaeus, 1766)
Dipsas brevifacies (Cope, 1866)
Dipsas gaigeae* (Oliver, 1937)
Enulius flavitorques (Cope, 1868)
Enulius oligostichus* Smith, Arndt & Sherbrook, 1967
Geophis annuliferus * (Boulenger, 1894)
Geophis anocularis* Dunn, 1920
Geophis berillus Barragán-Reséndiz, Pavón-Vázquez, Cervantes-Burgos, Trujano-Ortega, Canseco-Márquez & García-Vázquez, 2022
Geophis bicolor* Günther, 1868
Geophis blanchardi* Taylor & Smith, 1939
Geophis cancellatus Smith, 1941
Geophis cansecoi* Grünwald, Ahumada-Carrillo, Grünwald, Montaño-Ruvalcaba & García-Vázquez, 2021
Geophis carinosus Stuart, 1941
Geophis chalybeus* (Wagler, 1830)
Geophis dubius* (Peters, 1861)
Geophis duellmani* Smith & Holland, 1969
Geophis dugesii* Bocourt, 1883
Geophis fuscus* Fischer, 1886
Geophis immaculatus Downs, 1967
Geophis incomptus* Duellman, 1959
Geophis isthmicus* (Boulenger, 1894)
Geophis juarezi* Nieto-Montes de Oca, 2003
Geophis juliai* Pérez-Higareda, Smith & López-Luna, 2001
Geophis laticinctus* Smith & Williams, 1963
Geophis laticollaris* Smith, Lynch & Altig, 1965
Geophis latifrontalis* Garman, 1883
Geophis lorancai* Canseco-Márquez, Pavón-Vázquez, López-Luna & Nieto-Montes De Oca, 2016
Geophis maculiferus* Taylor, 1941
Geophis mutitorques* (Cope, 1885)
Geophis nasalis (Cope, 1868)
Geophis nigrocinctus* Duellman, 1959
Geophis occabus* Pavón-Vázquez, García-Vázquez, Blancas-Hernández & Nieto-Montes de Oca, 2011
Geophis omiltemanus* Günther, 1893
Geophis petersii* Boulenger, 1894
Geophis pyburni* Campbell & Murphy, 1977
Geophis rhodogaster (Cope, 1868)
Geophis rostralis* (Jan, 1865)
Geophis sallei* Boulenger, 1894
Geophis sanniolus (Cope, 1866)
Geophis sartorii (Cope, 1863)
Geophis semidoliatus* (Duméril, Bibron & Duméril, 1854)
Geophis sieboldi* (Jan, 1862)
Geophis tarascae* Hartweg, 1959
Geophis turbidus* Pavón-Vázquez, Canseco-Márquez & Nieto-Montes de Oca, 2013
Heterodon kennerlyi Kennicott, 1860
Hypsiglena affinis* Boulenger, 1894
Hypsiglena catalinae* Tanner, 1966
Hypsiglena chlorophaea Cope, 1860
Hypsiglena jani (Dugès, 1865)
Hypsiglena ochrorhyncha Cope, 1860
Hypsiglena slevini* Tanner, 1943
Hypsiglena tanzeri* Dixon & Lieb, 1972
Hypsiglena torquata* (Günther, 1860)
Hypsiglena unaocularis* Tanner, 1946
Imantodes cenchoa (Linnaeus, 1758)
Imantodes gemmistratus (Cope, 1861)
Imantodes tenuissimus (Cope, 1867)
Leptodeira frenata Cope, 1886
Leptodeira maculata (Hallowell, 1861)
Leptodeira nigrofasciata Günther, 1868
Leptodeira polysticta (Günther, 1895)
Leptodeira punctata* (Peters, 1866)
Leptodeira septentrionalis (Kennicott, 1859)
Leptodeira splendida* Günther, 1895
Leptodeira uribei* (Ramírez-Bautista & Smith, 1992)
Manolepis putnami* (Jan, 1863)
Ninia diademata Baird & Girard, 1853
Ninia sebae (Duméril, Bibron & Duméril, 1854)
Oxyrhopus petolarius (Linnaeus, 1758)
Pliocercus elapoides Cope, 1860
Pseudoleptodeira latifasciata* (Günther, 1894)
Rhadinaea bogertorum* Myers, 1974
Rhadinaea cuneata* Myers, 1974
Rhadinaea decorata (Günther, 1858)
Rhadinaea forbesi* Smith, 1942
Rhadinaea fulvivittis* Cope, 1875
Rhadinaea gaigeae* Bailey, 1937
Rhadinaea hesperia* Bailey, 1940
Rhadinaea laureata* (Günther, 1868)
Rhadinaea macdougalli* Smith & Langebartel, 1949
Rhadinaea marcellae* Taylor, 1949
Rhadinaea montana* Smith, 1944
Rhadinaea myersi* Rossman, 1965
Rhadinaea nuchalis* García-Vázquez, Pavón-Vázquez, Blancas-Hernández, Blancas-Calva & Centenero-Alcalá, 2018
Rhadinaea omiltemana* (Günther, 1894)
Rhadinaea quinquelineata* Cope, 1886
Rhadinaea taeniata* (Peters, 1863)
Rhadinella donaji* Campbell, 2015
Rhadinella dysmica* Campillo, Dávila-Galavíz, Flores-Villela & Campbell, 2016
Rhadinella godmani (Günther, 1865)
Rhadinella hannsteini (Stuart, 1949)
Rhadinella kanalchutchan* (Mendelson & Kizirian, 1995)
Rhadinella kinkelini (Boettger, 1898)
Rhadinella lachrymans (Cope, 1870)
Rhadinella posadasi (Slevin, 1936)
Rhadinella schistosa* Smith, 1941
Rhadinophanes monticola* Myers & Campbell, 1981
Sibon dimidiatus (Günther, 1872)
Sibon linearis* Pérez-Higareda, López-Luna & Smith, 2002
Sibon nebulatus (Linnaeus, 1758)
Tantalophis discolor* (Günther, 1860)
Tretanorhinus nigroluteus Cope, 1861
Tropidodipsas fasciata Günther, 1858
Tropidodipsas fischeri (Boulenger, 1894)
Tropidodipsas guerreroensis* Taylor, 1939
Tropidodipsas papavericola* Grünwald, Toribio-Jiménez, Montaño-Ruvalcaba, Franz-Chávez, Peñaloza-Montaño, Barrera-Nava, Jones, Rodriguez, Hughes & Strickland, 2021
Tropidodipsas philippi* (Jan, 1863)
Tropidodipsas repleta* Smith, Lemos-Espinal, Hartman & Chiszar, 2005
Tropidodipsas tricolor* Grünwald, Toribio-Jiménez, Montaño-Ruvalcaba, Franz-Chávez, Peñaloza-Montaño, Barrera-Nava, Jones, Rodriguez, Hughes, Strickland & Reyes-Velasco, 2021
Tropidodipsas zweifeli* (Liner & Wilson, 1970)
Xenodon rabdocephalus (Wied-Neuwied, 1824)
Family Elapidae (16 species)
Hydrophis platurus (Linnaeus, 1766)
Micruroides euryxanthus (Kennicott, 1860)
Micrurus apiatus (Jan, 1858)
Micrurus bogerti* Roze, 1967
Micrurus browni Schmidt & Smith, 1943
Micrurus diastema (Duméril, Bibron & Duméril, 1854)
Micrurus distans* Kennicott, 1860
Micrurus elegans Jan, 1858
Micrurus ephippifer* (Cope, 1886)
Micrurus laticollaris* Peters, 1870
Micrurus latifasciatus Schmidt, 1933
Micrurus limbatus* Fraser, 1964
Micrurus michoacanensis* Duges, 1891
Micrurus nigrocinctus (Girard, 1854)
Micrurus oliveri* (Roze, 1967)
Micrurus tener Baird & Girard, 1953
Family Leptotyphlopidae (16 species)
Epictia bakewelli* (Oliver, 1937)
Epictia magnamaculata (Taylor, 1940)
Epictia phenops (Cope, 1875)
Epictia resetari* Wallach, 2016
Epictia schneideri* Wallach, 2016
Epictia vindumi* Wallach, 2016
Epictia wynni* Wallach, 2016
Rena boettgeri* (Werner, 1899)
Rena bressoni* (Taylor, 1939)
Rena dugesii* Bocourt, 1881
Rena dulcis Baird & Girard, 1853
Rena humilis Baird & Girard, 1853
Rena iversoni* (Smith, Breukelen, Auth &Chiszar, 1998)
Rena klauberi* Flores-Villela, Smith, Canseco-Márquez & Campbell, 2022
Rena maxima* (Loveridge, 1932)
Rena segrega (Klauber, 1939)
Family Loxocemidae (1 species)
Loxocemus bicolor Cope, 1861
Family Natricidae (33 species)
Nerodia erythrogaster (Forster, 1771)
Nerodia rhombifer (Hallowell, 1852)
Storeria dekayi (Holbrook, 1839)
Storeria hidalgoensis* Taylor, 1942
Storeria storerioides* (Cope, 1866)
Thamnophis bogerti* Rossman & Burbrink, 2005
Thamnophis chrysocephalus* (Cope, 1885)
Thamnophis conanti* Rossman & Burbrink, 2005
Thamnophis copei* Dugés & Cope, 1879
Thamnophis cyrtopsis (Kennicott, 1860)
Thamnophis elegans (Baird & Girard, 1853)
Thamnophis eques (Reuss, 1834)
Thamnophis errans* Smith, 1942
Thamnophis exsul* Rossman, 1969
Thamnophis foxi* Rossman & Blaney, 1968
Thamnophis fulvus (Bocourt, 1893)
Thamnophis godmani* (Günther, 1894)
Thamnophis hammondii (Kennicott, 1860)
Thamnophis lineri* Rossman & Burbrink, 2005
Thamnophis marcianus (Baird & Girard, 1853)
Thamnophis melanogaster* (Peters, 1864)
Thamnophis mendax* Walker, 1955
Thamnophis nigronuchalis* Thompson, 1957
Thamnophis postremus* Smith, 1942
Thamnophis proximus (Say, 1823)
Thamnophis pulchrilatus* (Cope, 1885)
Thamnophis rossmani* Conant, 2000
Thamnophis scalaris* Cope, 1861
Thamnophis scaliger* (Jan, 1863)
Thamnophis sirtalis (Linnaeus, 1758)
Thamnophis sumichrasti* (Cope, 1866)
Thamnophis unilabialis* Tanner, 1985
Thamnophis validus* (Kennicott, 1860)
Family Sibynophiidae (1 species)
Scaphiodontophis annulatus (Duméril, Bibron & Duméril, 1854)
Family Typhlopidae (3 species)
Amerotyphlops microstomus (Cope, 1866)
Amerotyphlops tenuis (Salvin, 1860)
Virgotyphlops braminus** (Daudin, 1803)
Family Viperidae (73 species)
Agkistrodon bilineatus Günther, 1863
Agkistrodon laticinctus Gloyd & Conant, 1934
Agkistrodon russeolus Gloyd, 1972
Agkistrodon taylori* Burger & Robinson, 1951
Bothriechis aurifer (Salvin, 1860)
Bothriechis bicolor (Bocourt, 1868)
Bothriechis rowleyi* (Bogert, 1968)
Bothriechis schlegelii (Berthold, 1846)
Bothrops asper (Garman, 1883)
Cerrophidion godmani (Günther, 1863)
Cerrophidion petlalcalensis* López-Luna, Vogt & De Ia Torre-Loranca, 1999
Cerrophidion tzotzilorum* (Campbell, 1985)
Crotalus angelensis* Klauber, 1963
Crotalus aquilus* Klauber, 1952
Crotalus armstrongi* Campbell, 1979
Crotalus atrox Baird & Girard, 1853
Crotalus basiliscus* (Cope, 1864)
Crotalus brunneus * (Harris & Simmons 1978)
Crotalus campbelli* Bryson, Linkem, Dorcas, Lathrop, Jones, Alvarado-Díaz, Grünwald & Murphy, 2014
Crotalus catalinensis* Cliff, 1954
Crotalus cerastes Hallowell, 1854
Crotalus culminatus* Klauber, 1952
Crotalus enyo* (Cope, 1861)
Crotalus ericsmithi* Campbell & Flores-Villela, 2008
Crotalus estebanensis* Klauber, 1949
Crotalus exiguus* (Campbell & Armstrong, 1979)
Crotalus helleri Meek, 1905
Crotalus intermedius* Troschel, 1865
Crotalus lannomi* Tanner, 1966
Crotalus lepidus (Kennicott, 1861)
Crotalus lorenzoensis* Radcliff & Maslin, 1975
Crotalus mictlantecuhtli* Carbajal-Márquez, Cedeño-Vázquez, Martínez-Arce, Neri-Castro & Machkour-M’rabet, 2020
Crotalus mitchellii (Cope, 1861)
Crotalus molossus Baird & Girard, 1853
Crotalus morulus* klauber, 1952
Crotalus ornatus Hallowell, 1854
Crotalus polisi* Meik, Schaack, Flores-Villela & Streicher, 2018
Crotalus polystictus* (Cope, 1865)
Crotalus pricei Van Denburgh, 1895
Crotalus pusillus* Klauber, 1952
Crotalus pyrrhus (Cope, 1866)
Crotalus ravus* Cope, 1865
Crotalus ruber Cope, 1892
Crotalus scutulatus (Kennicott, 1861)
Crotalus simus Latreille, 1801
Crotalus stejnegeri* Dunn, 1919
Crotalus tancitarensis* Alvarado-Díaz & Campbell, 2004
Crotalus thalassoporus* Meik, Schaack, Flores-Villela & Streicher, 2018
Crotalus tigris Kennicott, 1859
Crotalus tlaloci* Bryson, Linkem, Dorcas, Lathrop, Jones, Alvarado-Díaz, Grünwald & Murphy, 2014
Crotalus totonacus* Gloyd & Kauffeld, 1940
Crotalus transversus* Taylor, 1944
Crotalus triseriatus* (Wagler, 1830)
Crotalus tzabcan Klauber, 1952
Crotalus viridis (Rafinesque, 1818)
Crotalus willardi Meek, 1905
Metlapilcoatlus borealis* Tepos-Ramírez, Flores-Villela, Velasco, Pedraza, García & Jadin, 2021
Metlapilcoatlus mexicanus (Dumeríl, Bibron & Duméril, 1854)
Metlapilcoatlus nummifer* (Rüppell, 1845)
Metlapilcoatlus occiduus (Hoge, 1966)
Metlapilcoatlus olmec (Pérez-Higareda, Smith & Juliá-Zertuche, 1985)
Mixcoatlus barbouri* (Dunn, 1919)
Mixcoatlus browni* (Shreve, 1938)
Mixcoatlus melanurus* (Müller, 1924)
Ophryacus smaragdinus* Grünwald, Jones, Franz-Chávez & Ahumada-Carrillo, 2015
Ophryacus sphenophrys* (Smith, 1960)
Ophryacus undulatus* (Jan, 1859)
Porthidium dunni* (Hartweg & Oliver, 1938)
Porthidium hespere* (Campbell, 1976)
Porthidium nasutum (Bocourt, 1868)
Porthidium ophryomegas (Bocourt, 1868)
Porthidium yucatanicum* (Smith, 1941)
Sistrurus tergeminus (Say, 1823)
Order Testudines (52 species)
Family Cheloniidae (5 species)
Caretta caretta (Linnaeus, 1758)
Chelonia mydas (Linnaeus, 1758)
Eretmochelys imbricata (Linnaeus, 1766)
Lepidochelys kempii Garman, 1880
Lepidochelys olivacea (Eschscholtz, 1829)
Family Chelydridae (1 species)
Chelydra rossignonii (Bocourt, 1868)
Family Dermatemydidae (1 species)
Dermatemys mawii Gray, 1847
Family Dermochelyidae (1 species)
Dermochelys coriacea (Vandelli, 1761)
Family Emydidae (17 species)
Actinemys pallida (Seeliger, 1945)
Chrysemys picta (Schneider, 1783)
Graptemys pseudogeographica** (Gray, 1831)
Pseudemys gorzugi Ward, 1984
Terrapene coahuila* Schmidt & Owens, 1944
Terrapene mexicana* (Gray, 1894)
Terrapene nelsoni* Stejneger, 1925
Terrapene ornata Agassiz, 1857
Terrapene yucatana* Boulenger, 1895
Trachemys gaigeae Hartweg, 1939
Trachemys grayi (Bocourt, 1868)
Trachemys nebulosa* (Van Denburgh, 1895)
Trachemys ornata* (Gray, 1831)
Trachemys scripta (Thunberg, 1792)
Trachemys taylori* (Legler, 1960)
Trachemys venusta (Gray, 1855)
Trachemys yaquia* (Legler & Webb, 1970)
Family Geoemydidae (3 species)
Rhinoclemmys areolata (Duméril, Bibron & Duméril, 1851)
Rhinoclemmys pulcherrima (Gray, 1855)
Rhinoclemmys rubida* (Cope, 1870)
Family Kinosternidae (16 species)
Kinosternon acutum Gray, 1831
Kinosternon alamosae* Berry & Legler, 1980
Kinosternon arizonense Hartweg, 1938
Kinosternon chimalhuaca* Berry, Seidel & Iverson, 1997
Kinosternon cora* Loc-Barragán, Reyes-Velasco, Woolrich-Piña, Grünwald, Venegas De Anaya, Rangel-Mendoza & López-Luna, 2020
Kinosternon creaseri* Hartweg, 1934
Kinosternon durangoense* Iverson, 1979
Kinosternon flavescens (Agassiz, 1857)
Kinosternon herrerai* Stejneger, 1925
Kinosternon hirtipes (Wagler, 1830)
Kinosternon integrum* Le Conte, 1854
Kinosternon leucostomum (Duméril, Bibron & Duméril, 1851)
Kinosternon oaxacae* Berry & Iverson, 1980
Kinosternon scorpioides (Linnaeus, 1766)
Kinosternon sonoriense Le Conte, 1854
Kinosternon vogti* López-Luna, Cupul-Magaña, Escobedo-Galván, González-Hernández, Centenero-Alcalá, Rangel-Mendoza, Ramírez-Ramírez & Cazares-Hernández, 2018
Family Staurotypidae (3 species)
Claudius angustatus Cope, 1865
Staurotypus salvinii Gray, 1864
Staurotypus triporcatus (Wiegmann, 1828)
Family Testudinidae (4 species)
Gopherus berlandieri (Agassiz, 1857)
Gopherus evgoodei* Edwards, Karl, Vaughn, Rosen, Meléndez-Torres & Murphy, 2016
Gopherus flavomarginatus* Legler, 1959
Gopherus morafkai Murphy, Berry, Edwards, Leviton, Lathrop & Riedle, 2011
Family Trionychidae (1 species)
Apalone spinifera (Lesueur, 1827)
Endemic species (*)	586
Native species	975
Non-native species (**)	14
Total species	989
